# Supplementary material for: First-in-human diagnostic study of hepatic steatosis with computed ultrasound tomography in echo mode
Source: Commun Med (Lond). 2023 Dec 9;3:176. doi: 10.1038/s43856-023-00409-3 (PMC10710459; doi:10.1038/s43856-023-00409-3)
Supplement: Supplementary file 2 — Supplementary Data 1 [file 43856_2023_409_MOESM2_ESM.csv]

Diagnosis	CAP median value	mean_SoS
Normal	207	1566.56365990489
Normal	180	1599.54133204557
Normal	175	1583.69129990014
Normal	215	1551.3993881889
Normal	162	1589.13443634106
Normal	188	1572.35091278784
Normal	206	1567.50771611742
Normal	229	1557.83674623278
Normal	163	1597.53611514345
Normal	166	1605.75787239512
Normal	226	1567.31278223297
Normal	238	1582.747242889
Steatotic	333	1526.98297667623
Normal	171	1595.13713581026
Steatotic	349	1556.01988230452
Normal	200	1588.82880627135
Normal	173	1589.10843040417
Normal	160	1574.80739970762
Normal	233	1573.09313147816
Normal	217	1595.9960257805
Steatotic	337	1520.29902674088
Steatotic	332	1551.52880843486
Steatotic	319	1557.7787098265
Steatotic	307	1557.18230211247
Normal	195	1586.73094280293
Normal	175	1590.8878535672
Steatotic	312	1571.45737280572
Steatotic	355	1543.06959629577
Steatotic	338	1545.69997368402
Steatotic	394	1533.24878326905
Steatotic	283	1553.67757716761
Steatotic	331	1529.50870700839
Steatotic	347	1528.21755434943
Normal	223	1607.69763584427
Steatotic	344	1534.96971824421
Steatotic	331	1558.48141497274
Steatotic	393	1542.69345501157
Steatotic	321	1551.63363292538
Steatotic	333	1527.3713281758
Steatotic	323	1536.73609289108
Steatotic	267	1537.68175015743
Steatotic	343	1546.92119306909
Normal	192	1594.91754486011
Steatotic	338	1536.36076633835
